# Supplementary material for: The role of executive function abilities in interleaved vs. blocked learning of science concepts
Source: Front Psychol. 2023 Nov 6;14:1199682. doi: 10.3389/fpsyg.2023.1199682 (PMC10658001; doi:10.3389/fpsyg.2023.1199682)
Supplement: Supplementary file 1 [file Table_1.XLSX]

## Sheet: codebook
Data Worksheet	Data Worksheet Description	Column	Column Description	Level	Level Description
learning-data	students' responses on questions that are directly from the instruction given	fill-in-the-blank	responses for the fill-in-the-blank questions
		true-false	responses for the true and false questions
		group	instructional group	block	group of students who received the block instruction
				interleaved	group of students who received the interleave instruction
		phase	experimental phase	learning	testing on the day they received the instruction
				retention	testing two weeks later they received the instruction
transfer-data	students' responses on transfer questions	group	instructional group	block	group of students who received the block instruction
				interleave	group of students who received the interleave instruction
		transfer	responses for transfer questions
ef-data	students' responses on executive function measures	group	instructional group	block	group of students who received the block instruction
				interleave	group of students who received the interleave instruction
		antisaccade	responses for anti-saccade task (inhibition measure)
		localglobal	responses for local global task (shifting measure)

## Sheet: learning-data
participants	fill-in-the-blank	true-false	group	phase
817238	9	8	block	learning
817275	8	7	block	learning
817657	9	6	block	learning
818161	9	7	block	learning
818256	8	7	block	learning
819497	8	7	block	learning
821334	7	6	block	learning
821482	8	6	block	learning
821740	2	6	block	learning
822158	9	7	block	learning
822172	8	5	block	learning
822930	8	6	block	learning
823091	8	3	block	learning
823914	9	6	block	learning
823957	9	7	block	learning
824744	9	4	block	learning
825823	9	5	block	learning
827085	9	8	block	learning
827086	9	6	block	learning
827368	8	7	block	learning
827378	8	7	block	learning
827379	8	9	block	learning
827482	9	6	block	learning
827554	9	6	block	learning
827556	9	4	block	learning
827827	9	7	block	learning
827990	9	3	block	learning
828007	9	7	block	learning
828171	9	5	block	learning
828451	9	6	block	learning
828894	8	7	block	learning
829187	9	7	block	learning
829299	9	8	block	learning
829819	8	9	block	learning
831357	8	5	block	learning
833908	9	3	block	learning
835988	9	6	block	learning
836217	5	7	block	learning
838426	9	6	block	learning
838558	9	6	block	learning
838982	9	7	block	learning
839037	8	6	block	learning
839386	9	5	block	learning
974174	9	7	block	learning
975262	7	5	block	learning
975561	2	4	block	learning
817211	9	8	interleaved	learning
817437	3	4	interleaved	learning
817647	8	5	interleaved	learning
818248	9	4	interleaved	learning
818295	8	6	interleaved	learning
818955	9	6	interleaved	learning
818956	9	8	interleaved	learning
819375	9	4	interleaved	learning
819409	9	5	interleaved	learning
819601	9	6	interleaved	learning
819884	9	6	interleaved	learning
821258	9	4	interleaved	learning
821558	9	7	interleaved	learning
822157	9	6	interleaved	learning
824476	9	6	interleaved	learning
824560	9	6	interleaved	learning
826389	7	6	interleaved	learning
827366	8	6	interleaved	learning
827500	9	4	interleaved	learning
827501	9	4	interleaved	learning
827557	9	6	interleaved	learning
827559	9	7	interleaved	learning
827560	9	8	interleaved	learning
827751	9	5	interleaved	learning
827752	9	6	interleaved	learning
827753	9	6	interleaved	learning
828003	9	5	interleaved	learning
828160	8	5	interleaved	learning
828175	9	3	interleaved	learning
828296	9	4	interleaved	learning
828351	9	6	interleaved	learning
829006	8	7	interleaved	learning
830510	7	6	interleaved	learning
831466	9	4	interleaved	learning
832568	7	4	interleaved	learning
833153	9	4	interleaved	learning
833430	8	8	interleaved	learning
834410	7	6	interleaved	learning
837129	9	8	interleaved	learning
837347	9	6	interleaved	learning
838231	9	6	interleaved	learning
838283	9	7	interleaved	learning
838548	9	6	interleaved	learning
838596	9	3	interleaved	learning
838834	9	5	interleaved	learning
975500	9	6	interleaved	learning
975563	8	6	interleaved	learning
976701	7	7	interleaved	learning
817238	1	6	block	retention
817275	4	3	block	retention
817657	4	5	block	retention
818161	3	5	block	retention
818256	4	9	block	retention
819497	2	6	block	retention
821334	1	3	block	retention
821482	2	3	block	retention
821740	0	2	block	retention
822158	0	7	block	retention
822172	1	4	block	retention
822930	3	6	block	retention
823091	0	3	block	retention
823914	4	4	block	retention
823957	2	5	block	retention
824744	2	5	block	retention
825823	4	7	block	retention
827085	3	5	block	retention
827086	3	5	block	retention
827368	3	5	block	retention
827378	3	5	block	retention
827379	0	5	block	retention
827482	4	7	block	retention
827554	3	5	block	retention
827556	2	7	block	retention
827827	3	7	block	retention
827990	3	4	block	retention
828007	2	6	block	retention
828171	3	4	block	retention
828451	1	6	block	retention
828894	2	6	block	retention
829187	2	4	block	retention
829299	3	3	block	retention
829819	2	7	block	retention
831357	2	6	block	retention
833908	4	3	block	retention
835988	1	7	block	retention
836217	0	5	block	retention
838426	3	7	block	retention
838558	3	6	block	retention
838982	2	5	block	retention
839037	3	5	block	retention
839386	3	7	block	retention
974174	4	5	block	retention
975262	2	5	block	retention
975561	1	5	block	retention
817211	4	4	interleaved	retention
817437	0	6	interleaved	retention
817647	3	7	interleaved	retention
818248	1	3	interleaved	retention
818295	3	2	interleaved	retention
818955	3	7	interleaved	retention
818956	6	8	interleaved	retention
819375	0	8	interleaved	retention
819409	0	4	interleaved	retention
819601	3	5	interleaved	retention
819884	1	6	interleaved	retention
821258	2	3	interleaved	retention
821558	3	8	interleaved	retention
822157	5	7	interleaved	retention
824476	3	4	interleaved	retention
824560	1	6	interleaved	retention
826389	3	5	interleaved	retention
827366	0	7	interleaved	retention
827500	3	4	interleaved	retention
827501	1	7	interleaved	retention
827557	1	7	interleaved	retention
827559	2	7	interleaved	retention
827560	3	6	interleaved	retention
827751	0	6	interleaved	retention
827752	3	7	interleaved	retention
827753	3	6	interleaved	retention
828003	3	4	interleaved	retention
828160	3	7	interleaved	retention
828175	4	7	interleaved	retention
828296	0	7	interleaved	retention
828351	3	7	interleaved	retention
829006	0	5	interleaved	retention
830510	3	5	interleaved	retention
831466	2	6	interleaved	retention
832568	3	5	interleaved	retention
833153	0	6	interleaved	retention
833430	3	4	interleaved	retention
834410	2	5	interleaved	retention
837129	5	6	interleaved	retention
837347	7	6	interleaved	retention
838231	3	5	interleaved	retention
838283	4	8	interleaved	retention
838548	3	8	interleaved	retention
838596	3	3	interleaved	retention
838834	2	5	interleaved	retention
975500	4	5	interleaved	retention
975563	1	3	interleaved	retention
976701	1	4	interleaved	retention

## Sheet: transfer-data
participant	group	transfer
817211	interleave	2
817238	block	0
817275	block	1
817437	interleave	2
817647	interleave	0
817657	block	2
818161	block	1
818248	interleave	0
818256	block	2
818295	interleave	1
818955	interleave	0
818956	interleave	1
819375	interleave	0
819409	interleave	0
819497	block	1
819601	interleave	3
819884	interleave	2
821258	interleave	2
821334	block	2
821482	block	1
821558	interleave	1
821740	block	3
822157	interleave	1
822158	block	3
822172	block	0
822930	block	3
823091	block	1
823914	block	0
823957	block	0
824476	interleave	1
824560	interleave	1
824744	block	2
825823	block	2
826389	interleave	1
827085	block	2
827086	block	0
827366	interleave	0
827368	block	1
827378	block	3
827379	block	3
827482	block	0
827500	interleave	1
827501	interleave	0
827554	block	1
827556	block	2
827557	interleave	0
827559	interleave	1
827560	interleave	1
827751	interleave	0
827752	interleave	1
827753	interleave	1
827827	block	1
828003	interleave	1
828007	block	2
828160	interleave	0
828171	block	1
828175	interleave	3
828296	interleave	0
828351	interleave	1
828451	block	3
828894	block	1
829006	interleave	0
829187	block	1
829299	block	1
829819	block	3
830510	interleave	1
831357	block	1
831466	interleave	1
832568	interleave	1
833153	interleave	0
833430	interleave	0
833908	block	1
834410	interleave	3
835988	block	0
836217	block	1
837129	interleave	1
837347	interleave	1
838231	interleave	1
838283	interleave	1
838426	block	2
838548	interleave	0
838558	block	0
838596	interleave	3
838834	interleave	1
838982	block	0
839037	block	1
839386	block	3
974174	block	1
975262	block	2
975500	interleave	2
975561	block	0
975563	interleave	3
976701	interleave	1

## Sheet: ef-data
participant	instruction	antisaccade	localglobal
817211	interleave	40	32
817238	block	46	29
817275	block	na	46
817437	interleave	59	22
817647	interleave	41	45
817657	block	52	42
818161	block	50	28
818248	interleave	61	30
818256	block	48	32
818295	interleave	47	30
818955	interleave	35	42
818956	interleave	44	32
819375	interleave	56	30
819409	interleave	65	22
819497	block	50	54
819601	interleave	50	34
819884	interleave	37	40
821258	interleave	48	30
821334	block	33	45
821482	block	61	31
821558	interleave	36	43
821740	block	60	30
822157	interleave	43	45
822158	block	40	33
822172	block	90	22
822930	block	54	43
823091	block	52	30
823914	block	36	36
823957	block	48	30
824476	interleave	45	45
824560	interleave	45	32
824744	block	90	34
825823	block	53	44
826389	interleave	41	38
827085	block	42	38
827086	block	59	23
827366	interleave	90	45
827368	block	40	44
827378	block	47	36
827379	block	51	30
827482	block	60	40
827500	interleave	42	34
827501	interleave	36
827554	block	51	45
827556	block	40	23
827557	interleave	60	16
827559	interleave	53	39
827560	interleave	55	32
827751	interleave	45	46
827752	interleave	43	46
827753	interleave	42	45
827827	block	32	45
828003	interleave	55	26
828007	block	35	29
828160	interleave	51	22
828171	block	32	45
828175	interleave	40	45
828296	interleave	40	44
828351	interleave	57	32
828451	block	49	44
828894	block	47	31
829006	interleave	68	18
829187	block	30	48
829299	block	42	35
829819	block	32	na
830510	interleave	48	30
831357	block	60	45
831466	interleave	34	34
832568	interleave	na	28
833153	interleave	72	na
833430	interleave	53	45
833908	block	31	36
834410	interleave	46	28
835988	block	75	9
836217	block	57	19
837129	interleave	na	25
837347	interleave	30	53
838231	interleave	31	60
838283	interleave	41	37
838426	block	39	35
838548	interleave	38	na
838558	block	na	na
838596	interleave	42	45
838834	interleave	68	23
838982	block	47	21
839037	block	58	35
839386	block	40	43
974174	block	60	30
975262	block	61	30
975500	interleave	28	52
975561	block	58	na
975563	interleave	49	14
976701	interleave	47	35
